# Supplementary material for: Investigations into Chemical Components from Monascus purpureus with Photoprotective and Anti-Melanogenic Activities
Source: J Fungi (Basel). 2021 Jul 29;7(8):619. doi: 10.3390/jof7080619 (PMC8396976; doi:10.3390/jof7080619)
Supplement: Supplementary file 1 [file jof-07-00619-s001.zip]

Archive with 1 entries (1 files):
- jof-1270802 suppl r1.pdf
